# Supplementary material for: Duodenal Dysbiosis and Relation to the Efficacy of Proton Pump Inhibitors in Functional Dyspepsia
Source: Int J Mol Sci. 2021 Dec 19;22(24):13609. doi: 10.3390/ijms222413609 (PMC8708077; doi:10.3390/ijms222413609)
Supplement: Supplementary file 1 [file ijms-22-13609-s001.zip]

Archive with 1 entries (1 files):
- ijms-1507068-supplementary.pdf
